# Supplementary material for: The 22nd Chromatography Component of the Fasciola gigantica Excretory-Secretory Products Decreased the Proliferation of Peripheral Blood Mononuclear Cells from Buffalo
Source: Animals (Basel). 2023 Feb 6;13(4):564. doi: 10.3390/ani13040564 (PMC9951737; doi:10.3390/ani13040564)
Supplement: Supplementary file 1 [file animals-13-00564-s001.zip › Table S3.xlsx]

## Sheet: comparision
Table S3. Comparative analysis of Fasciola gigantica ESP and F22.
FgESP				F22
Accession	Description	Score		Accession	Description	Score	MW [kDa]
E2IJ91	Fatty acid binding protein	323.31		Q7KYH5	Cathepsin L	143.763	36.7026
A0A097GX18	Multi-domain cystatin	323.31		B6DT35	Thioredoxin peroxidase	103.369	24.5612
A0A286RXS6	MF6	323.31		A0A2H1CWH8	Fibronectin type III domain protein	100.631	205.457
A0A504WV76	Alpha-actinin sarcomeric	323.31		A0A2H1CWM7	Fibronectin type III domain protein (Fragment)	97.6458	197.656
A0A504Y587	Annexin	323.31		A0A2H1CVB5	EGF-like domain protein	92.5767	145.531
A0A504Y5U7	Tegumental calcium-binding EF-hand protein 4	323.31		A0A2H1BY00	Uncharacterized protein (Fragment)	91.1065	25.5809
A0A504Y6H5	Cytoplasmic actin	323.31		A0A2H1CU97	Uncharacterized protein	89.6904	34.7066
A0A504Y7M1	EF-hand domain-containing protein	323.31		A0A2H1CU99	C2 domain protein	87.2353	23.2799
A0A504Y7U6	Calponin	323.31		A0A2H1CUC2	FerI domain protein	59.832	31.6464
A0A504Y8I4	Calcium binding protein	323.31		A0A2H1CXP3	Putative Cys-rich domain protein	58.9776	13.2249
A0A504Y8Q2	Uncharacterized protein (Fragment)	323.31		A0A2H1CIF1	Uncharacterized protein	58.0785	73.4937
A0A504Y8X2	Fatty acid binding protein a	323.31		Q06A71	Glutathione transferase sigma class	55.4482	24.5187
A0A504Y9H5	Spectrin alpha chain non-erythrocytic	323.31		A0A2H1CNB5	Actin	53.8399	36.9365
A0A504YAE5	Propionyl-CoA carboxylase beta chain	323.31		A0A2H1CX98	Low-density lipoprotein receptor domain class A	50.084	68.1416
A0A504YC27	Heat shock protein cognate 5	323.31		B1NI98	Heat shock protein 70	48.0323	70.709
A0A504YC54	Acetyl-CoA hydrolase	323.31		A0A2H1CQG2	Myosin tail	47.4884	99.3556
A0A504YCA6	Malate dehydrogenase	323.31		A0A2H1CL25	Annexin	47.1493	53.2097
A0A504YCL4	Glyceraldehyde-3-phosphate dehydrogenase	323.31		A0A2L1GGC6	14-3-3 zeta protein	46.7633	28.8572
A0A504YE45	Fructose-bisphosphate aldolase	323.31		A0A2H1C6D2	Uncharacterized protein	46.3278	18.185
A0A504YF29	Retinaldehyde dehydrogenase type 2	323.31		A0A2H1CQR4	Type I phosphodiesterase / nucleotide pyrophosphatase	45.7522	39.2368
A0A504YFI1	Peptidyl-prolyl cis-trans isomerase	323.31		A0A2H1CKG6	Ferritin	44.2666	26.376
A0A504YFI9	Severin	323.31		A0A2H1C281	Papain family cysteine protease	42.8	38.3383
A0A504YG42	Heat shock protein heat shock protein 90 alpha	323.31		A0A2H1CRX0	Uncharacterized protein	42.2346	33.7051
A0A504YH77	Malic enzyme	323.31		A0A2H1CBH2	MFS transporter, SP family	41.822	54.2717
A0A504YI61	Thioredoxin dependent peroxide reductase	323.31		A0A2H1CVR6	Phosphoenolpyruvate carboxykinase	41.3331	69.048
A0A504YIN4	Spectrin beta chain	323.31		A0A2H1CJ88	Globin	41.2372	17.0729
A0A504YJK4	Alanine transaminase	323.31		A0A2H1BT72	Transporter, major intrinsic protein family protein	40.3615	27.4458
A0A504YK51	Calponin	323.31		A0A2H1CIB8	Uncharacterized protein	39.6599	21.2869
A0A504YK79	Glutamate dehydrogenase	323.31		A0A2H1BWY6	Glyceraldehyde-3-phosphate dehydrogenase	39.4452	36.4446
A0A504YKJ3	Tyrosine 3-monooxygenase/tryptophan 5-monooxygenase activation protein theta polypeptide	323.31		A0A2H1C293	ABC transporter, ATP-binding protein	39.154	37.9436
A0A504YLC6	Receptor expression-enhancing protein	323.31		A0A2H1CJU0	Annexin	37.5954	39.5003
A0A504YLH9	Methylmalonyl-CoA epimerase /ethylmalonyl-CoA epimerase	323.31		A0A2H1CU76	Uncharacterized protein	35.371	31.8381
A0A504YM04	Heat shock protein mitochondrial	323.31		B0RZ73	Tubulin alpha chain (Fragment)	33.5042	50.5265
A0A504YNV9	Uncharacterized protein	323.31		A0A2H1C900	FERM central domain protein	33.1882	27.3828
A0A504YQ44	Titin	323.31		A0A2H1CA46	Uncharacterized protein	32.142	17.8968
A0A504YRA6	Phosphoglycerate mutase	323.31		A0A2H1CGY4	SNARE domain protein	31.1351	33.6138
A0A504YSL7	L-plastin	323.31		A0A2H1C9N5	Phospholipid scramblase (Fragment)	30.9877	28.5893
A0A504YSN0	BAR domain-containing protein	323.31		A0A2H1C6I9	BRO1-like domain protein	29.7464	33.6478
A0A504YSV7	Superoxide dismutase [Cu-Zn]	323.31		A0A2H1CI28	Ras family protein	29.3393	21.9251
A0A504YTH3	Ferritin	323.31		A0A2H1CIF0	Uncharacterized protein	27.7325	26.4602
A0A504YTK2	Triosephosphate isomerase	323.31		A0A2H1CUW0	Low-density lipoprotein receptor domain class A	26.5704	23.323
A0A504YUP2	Phosphoenolpyruvate carboxykinase (GTP)	323.31		A0A2H1CA30	Uncharacterized protein (Fragment)	26.409	28.6136
A0A504YWE6	Fructose-bisphosphatase (Fragment)	323.31		B0B5H1	Tubulin beta chain	26.2939	49.7889
A0A504YY71	Myoglobin 1	323.31		A0A2H1BWY2	Uncharacterized protein	24.9848	19.9736
A0A504YYS0	Tegumental calcium-binding EF-hand protein 3	323.31		A0A2H1BVW8	SNF7 family protein	24.823	23.963
A0A504YZF9	Globin-3	323.31		A0A2H1CNR1	Peptidase C13 family protein	24.5614	42.479
A0A504YZT4	Tegumental calcium-binding EF-hand protein 4	323.31		A0A2H1C6K4	Uncharacterized protein	23.864	30.2592
A0A504YZU3	Methylmalonyl-CoA mutase	323.31		A0A2H1CK96	Uncharacterized protein	23.774	44.4577
A0A504Z0R2	Fatty acid binding protein a	323.31		A0A2H1CH07	Ras family protein	23.3317	25.2737
A0A504Z0Y0	Protein disulfide-isomerase	323.31		A0A2H1CB55	Peptidyl-prolyl cis-trans isomerase	22.9697	17.7207
A0A504Z124	Phosphoglycerate kinase	323.31		A0A2H1CVS8	Phosphotransferase	22.5514	18.839
A0A504Z204	Golgi-associated plant pathogenesis protein 1	323.31		A0A2H1C1D3	Uncharacterized protein	22.4292	33.4851
A0A504Z290	Paramyosin	323.31		A0A2H1CPR6	Uncharacterized protein	22.3786	14.6324
A0A504Z421	Oxoglutarate dehydrogenase (succinyl-transferring)	323.31		A0A0U5GJT7	Kunitz	22.2579	9.24551
A0A504Z4D3	Malate dehydrogenase	323.31		A0A2H1C278	ABC transporter, ATP-binding protein	21.9556	33.0899
A0A504Z4Y4	Fructose-bisphosphate aldolase	323.31		A0A2H1CJT7	Annexin (Fragment)	21.7198	17.5501
A0A504Z6I4	Branched-chain-amino-acid aminotransferase	323.31		B3CJ61	Enolase	21.6545	46.2505
A0A504ZA08	Ezrin-moesin-radixin	323.31		A0A2H1CU77	Uncharacterized protein (Fragment)	21.5987	15.7606
A0A504ZB76	Filamin-A	323.31		F6KNY7	Helminth defence molecule-1 (Fragment)	20.9493	8.07636
B1NI97	Heat shock protein 70	323.31		A0A2H1C269	Carbonate dehydratase, eukaryotic-type	20.6656	30.0257
C7EAA3	Thioredoxin peroxidase 1	323.31		A0A2H1CL77	C2 domain protein	20.5154	43.3545
F2YGT5	Leucyl aminopeptidase	323.31		A0A2H1CIR0	Ferritin	20.2932	24.4463
K7Z2A9	Glutathione S-transferase	323.31		A0A2H1C975	Putative ATP synthase F0, A subunit	20.2433	112.804
Q5FX78	14-3-3 protein	323.31		A0A2H1BSG0	SNF7 family protein	19.9786	21.4049
Q9XYL9	Glutathione transferase	323.31		A0A2H1C0J4	Uncharacterized protein	19.8853	18.0911
A0A504Y884	Uncharacterized protein	322.05		A0A2H1CVQ8	Phosphotransferase	19.7624	36.9914
A0A504YBE5	Polyubiquitine protein	320.08		A0A2H1C357	Glutathione S-transferase protein	19.7562	34.2454
A0A504YWR8	Leucine aminopeptidase	303.78		A0A2H1C873	Papain family cysteine protease	19.7488	22.4257
A0A504YZD9	Translation elongation factor 2	303.67		A0A2H1C006	Gelsolin repeat protein	19.3936	43.3466
A0A504YK94	Calpain	302.97		A0A2H1C8L7	Dynein light chain	19.2864	10.4221
Q8MUT6	Cathepsin L2	301.66		A0A2H1CEZ1	Cellulase	19.0246	57.3028
A0A504YX11	Ferritin	298.15		A0A2H1CFK4	CUB domain protein	18.4462	17.3917
A0A504Y835	Tegumental protein	292.97		A0A2H1CTK8	ATPase, AAA family	18.2167	33.1529
A0A504Z1S1	NADP-dependent glycerol dehydrogenase	291.09		A0A2H1CL46	C-terminal tandem repeated domain in type 4 procollagen	18.0402	43.0376
A0A504Y9W6	Paramyosin	283.9		B0B5G9	Tubulin beta chain	17.9878	49.5999
A0A504ZAW9	Fructose-bisphosphate aldolase (Fragment)	276.56		A0A2H1CJT5	Aspartyl aminopeptidase domain protein	17.9263	37.0124
A0A0K1NYG5	Thioredoxin	270.33		A0A2H1CK33	Uncharacterized protein	17.4693	16.7193
A0A504YKU1	RNA helicase	269.79		A0A2H1C5U8	Peptidase family C1 propeptide	17.4061	14.2761
A0A504YP32	Calmodulin	263.37		S4UI50	Triosephosphate isomerase	16.8526	27.7652
A0A504YUT9	Major egg antigen	260.67		B5AK46	Glutathione transferase	16.6934	25.2987
A0A0K1NYF8	Thioredoxin-glutathione reductase 1	256.78		A0A2H1C739	Annexin	16.4558	18.7078
A0A504YSW8	Tubulin beta chain	255.78		A0A2H1CU59	Annexin	16.422	7.73589
A0A504YT68	Four and a half LIM domains protein 3	249.27		A0A2H1CZ02	Low-density lipoprotein receptor domain class A	16.3941	48.5764
A0A504YCY9	Transgelin	245.38		A0A2H1CU73	Actin	16.2795	42.5592
A0A504WSK8	Nucleoside diphosphate kinase	244.42		A0A2H1CIQ6	Ferritin	15.2896	24.9735
A0A504YTK5	Aminomethyltransferase	241.49		A0A2H1C3P3	14-3-3 protein	15.1917	27.978
A0A504YH45	Inorganic diphosphatase	241.43		A0A2H1CHN6	C2 domain protein	14.8015	33.5521
A0A504YN78	4-methyl-5(B-hydroxyethyl)-thiazole monophosphate biosynthesis	238.7		A0A220T1Z2	L2 procathepsin (Fragment)	14.7681	35.4159
A0A504YBY0	Heat shock 70 kDa protein 4	236.81		A0A2H1CWY9	Laminin EGF-like protein	14.5626	36.199
A0A504YI87	Myoglobin	226.6		A0A2H1CDF0	V-type proton ATPase subunit a (Fragment)	14.4466	71.0087
A0A504ZBD5	Calreticulin	221.86		A0A2H1CBB5	Ferritin	14.3269	19.4168
A0A504YQ65	Superoxide dismutase (Fragment)	221.48		A0A2H1C943	Ferritin	14.3182	33.1491
A0A504Z2I4	Kunitz protein 8	217.51		A0A2H1C2S8	HECT-domain protein	14.3055	37.1128
A0A504YNX9	Dynein light chain	212.95		A0A2H4PKA2	Procathepsin L5 (Fragment)	13.8788	35.4438
A0A504Z5J0	Annexin	210.13		A0A2H1CA01	Uncharacterized protein	13.8779	57.2084
A0A504YCH2	Adenylyl cyclase-associated protein	208.02		A0A2H1CB51	Carboxyl transferase domain protein	13.7326	44.0216
A0A504YSA5	Tubulin alpha chain	207.8		A0A2H1BTT3	Uncharacterized protein	13.5881	27.0385
A0A504YFY5	Putative calcium-binding protein	207.12		A0A2H1C262	Peptidase family M1	13.5636	54.8006
A0A504Y787	Alpha-actinin isoform B (Fragment)	204.7		A0A2H1CVH7	Calpain large subunit, domain III	13.4164	59.5863
A0A504Z1G4	Uncharacterized protein	202.75		A0A2H1C511	Annexin	13.3885	35.7031
A0A504YWR2	Phosphotransferase	200.59		A0A2H1C772	Lysosome-associated membrane glycoprotein (Fragment)	13.3039	32.0744
A0A504YE73	Glycine hydroxymethyltransferase (Fragment)	196.33		A0A2H1CTC2	EF hand	13.2323	15.3462
Q9NGW2	Cathepsin L	193.16		A0A2H1C4H2	Trypsin	12.9967	27.0464
A0A504YPY2	Dynein light chain	189.93		A0A2H1BRJ3	Hsp90 protein (Fragment)	12.8596	47.5161
A0A504YQ43	Tropomyosin	188.87		A0A2H1C079	Uncharacterized protein	12.803	26.4194
A0A504YNW9	Eukaryotic translation elongation factor 1 beta 2	185.84		A0A2H1CTT0	Uncharacterized protein	12.7898	17.6812
A0A504YXC8	Uncharacterized protein (Fragment)	181.16		A0A2H1CVR1	Cofilin/tropomyosin-type actin-binding protein	12.6413	15.6671
H2DH28	Tegumental calcium-binding EF-hand protein 4	180.8		A0A2H1CLA5	C2 domain protein	12.6406	42.5966
A0A504Z3X5	Constitutive heat shock protein 70	180.58		A0A2H1CKY1	Ras family protein	12.3853	23.0487
A0A504Y7H3	Aspartate aminotransferase	175.52		A0A2H1BTJ8	Tetraspanin	11.9964	23.7953
A0A504YDF5	Cytidine deaminase	174.08		A0A2H1CJY6	Amidase	11.9893	63.0118
A0A504Z4X6	Putative oxidoreductase YjmC (Fragment)	173.58		A0A2H1C6D7	Uncharacterized protein	11.9141	31.5377
A0A504YJH6	Fumarate hydratase class I anaerobic	173.52		A0A2H1C8G5	Uncharacterized protein	11.895	40.0475
A0A504YDR8	Uncharacterized protein	169.79		A0A2H1CDS8	Dynamin family protein	11.8554	61.1828
A0A504ZB93	PDZ and LIM domain protein Zasp	168.78		A0A2H1CHS9	START domain protein	11.6683	38.0419
A0A0U1Z1I7	Fatty acid-binding protein type V	167.85		A0A2H1BZ82	Uncharacterized protein	11.5512	30.3731
A0A504YTG7	Uncharacterized protein	161.72		A8E0R8	Thioredoxin-glutathione reductase	11.5071	65.9694
A0A504Z3L9	Alpha-aminoadipic semialdehyde synthase mitochondrial	160.61		A0A2H1C5Z6	ATP synthase, subunit C	11.4239	31.635
A0A504YF06	Carbonic anhydrase 2 (Fragment)	158.08		Q7M4G0	Fatty acid-binding protein Fh15	11.2588	14.7025
A0A504Z3T4	Ornithine aminotransferase mitochondrial	157.96		A0A2H1CK29	Peptidase, T1 family	10.9285	16.8044
A0A504ZCM4	Acyl-CoA-binding protein ACBP	157.91		A0A2H1CUB8	FerB domain protein	10.8745	15.1264
A0A504YUN9	Ubiquitin protein ligase BRE1	156.15		A0A2H1BV22	Peptidase C13 family protein	10.7166	31.6724
A0A504Y562	SERPIN domain-containing protein	153.82		A0A2H1C8I4	Dynein light chain	10.6849	7.33866
A0A504YF45	Glucose regulated protein GRP78	151.15		A0A2H1CA34	Universal stress family protein	10.6028	18.5645
A0A504YNS3	14-3-3 protein zeta/delta	144.95		A0A2H1CSN6	Rab GDP dissociation inhibitor	10.5053	21.9933
A0A504YFB6	Actin beta/gamma 1	142.06		A0A2H1CJM8	Autophagy-related protein 9	10.4692	108.351
A0A504XV93	Peptidase D	139.14		A0A2H1CX74	Uncharacterized protein	10.3856	83.1034
A0A504YC87	Enamine/imine deaminase	133.51		A0A2H1CKX8	Proteasome subunit alpha type	10.3818	21.3686
A0A504YS65	Filamin-A	132.15		A0A2H1CE08	Ras family protein	10.3334	16.3744
A0A504Y452	Ubiquitin activating enzyme	130.93		A0A2H1BX53	VHS domain protein	10.3282	20.7775
A0A504Y7J3	ATP:UMP phosphotransferase	130.76		A0A2H1CDN6	SNF7 family protein	10.1864	20.8227
A0A504YB38	Calmodulin/ calcium-binding protein/ EF-Hand superfamily protein	130.37		A0A2H1C1U8	Uncharacterized protein	10.0547	12.3327
A0A504YWR6	Peptidylprolyl isomerase	129.51		A0A2H1CGR3	Malic enzyme, NAD binding domain protein (Fragment)	9.94731	23.7634
A0A504YEG5	Putative deferrochelatase/peroxidase YfeX	129.08		A0A2H1CIA4	CRAL/TRIO domain protein	9.90818	37.1659
A0A504Z0K7	Uncharacterized protein	127.74		A0A2H1C283	Uncharacterized protein	9.82626	16.1856
A0A504YVF7	Ubiquitin carboxyl-terminal hydrolase	126.79		A0A2H1CJ61	Peptidase, M24 family	9.69637	34.6792
A0A504YKR7	Peptidylprolyl isomerase	126.75		A0A2H1CG11	Ras family protein	9.63479	10.7004
A0A504Y392	Putative beta thymosin	126.59		A0A2H1C4T8	p21-Rho-binding domain protein	9.44418	24.1725
A0A504YVL5	Uncharacterized protein	126.08		A0A2H1CTZ4	ABC transporter, ATP-binding protein	8.7553	31.0842
A0A504YE35	Glucose-6-phosphate isomerase	124.67		A0A2H1C3P0	Dynein light chain	8.60629	11.1274
A0A504YH17	Actin plasmodial isoform	122.54		A0A2H1CL36	C-terminal tandem repeated domain in type 4 procollagen	8.52328	31.3691
A0A504YCZ8	Titin	122.42		A0A2H1C6D6	CUB domain protein	8.38059	21.2039
A0A504Z0U8	Cysteine and glycine rich protein 1	119.78		A0FIJ5	Cathepsin D-like aspartic protease	8.31495	47.279
A0A504YWQ6	Hydroxyacylglutathione mitochondrial	119.56		A0A2H1CXG4	Uncharacterized protein	8.25805	19.8997
A0A504Z112	Paramyosin	118.85		A0A1C8F9S1	CaBP1	8.14504	22.0209
A0A504Z344	Dynein light chain	118.38		A0A2H1CU72	Uncharacterized protein	8.09534	23.9573
A0A504YKD1	Stress-induced-phosphoprotein 1	118.14		A0A2H1C3C0	SCP-like protein	8.03885	29.3021
A0A504YGQ0	20 kDa calcium-binding protein (Antigen SM20)	116.29		A0A2H1CNZ5	Myosin head	7.88724	235.261
A0A504YXP1	Uncharacterized protein	115.48		A0A2H1CUD2	BAR domain protein (Fragment)	7.85007	38.1455
A0A504Z2M2	Uncharacterized protein	111.65		A0A2H1C348	ABC transporter, ATP-binding protein	7.75527	31.3576
A0A504Z761	Severin	109.41		A0A2H1CF15	Malate dehydrogenase	7.63056	36.0145
A0A504YFQ1	Uncharacterized protein	108.05		A0A2H1CFL5	Uncharacterized protein	7.40238	24.6119
A0A504Y8C9	Calmodulin-4	103.77		A0A2H1CVT3	EF hand (Fragment)	7.37497	18.7287
A0A504YPI2	Actin alpha skeletal muscle protein	103.07		A0A2H1BWZ5	Uncharacterized protein	7.34744	14.6001
A0A504YYH3	Cardiac muscle alpha actin	101.01		A0A2H1BZM1	Uncharacterized protein	6.94829	21.6608
A0A504ZAB4	Staphylococcal nuclease domain-containing protein	100.86		A0A2H1BTJ5	Uncharacterized protein (Fragment)	6.94691	13.6798
C6GC97	Cystatin A (Stefin A) (Predicted)	99.225		A0A2H1CUD6	Low-density lipoprotein receptor domain class A	6.70126	49.182
A0A504ZA07	Multi-domain cystatin	97.422		A0A2H1CMM9	TIGR01777 family protein	6.63388	51.4796
A0A504YFJ3	Maleylacetoacetate isomerase MaiA	95.335		A0A2H1CM49	Uncharacterized protein	6.33071	14.7033
A0A504YVP1	Uncharacterized protein	95.198		A0A2H1CFZ2	PDZ/DHR/GLGF domain protein	6.20012	12.3886
A0A504YSA3	CaM3	94.419		A0A2H1CUV3	Uncharacterized protein	6.16406	40.262
A0A504Z1V6	Cytochrome-b5 reductase	93.007		A0A2H1BV14	RHO protein GDP dissociation inhibitor	6.14184	22.4133
A0A504YXL4	Carbonyl reductase (NADPH)	92.655		A0A2H1CGJ7	Uncharacterized protein (Fragment)	6.00332	15.4589
A0A504YAC3	Mastin	92.652		A0A2H1CTF1	Uncharacterized protein	5.95132	14.1174
A0A504YIH8	Putative rna polymerase ii transcription elongation factor elongin/siii subunit elongin b	91.463		A0A2H1C6V4	Uncharacterized protein (Fragment)	5.94225	18.3003
A0A504YUX3	Actin	91.292		A0A2H1CFL7	Uncharacterized protein	5.86531	29.5876
A0A504YJ32	Actin alpha cardiac muscle 1	91.108		A0A2H1CDG3	SNF7 family protein	5.81361	20.0335
A0A504YY43	Mitochondrial cytochrome c	91.026		A0A2H1C6R2	SNF7 family protein	5.80976	23.34
A0A504YY90	Adenosylhomocysteinase	88.089		A0A2H1C3K8	Uncharacterized protein	5.77618	47.1217
A0A504YMC1	Four and A half lim domain	87.623		A0A2H1CM50	Proteasome subunit alpha type	5.74942	15.363
A0A504YYD5	Protein disulfide-isomerase	87.478		A0A2H1BZM8	Ras family protein (Fragment)	5.72539	24.9609
A0A504WSX7	Loss of heterozygosity 11 chromosomal region 2 protein	87.21		A0A2H1CEW6	Ras family protein	5.69528	11.1856
A0A504YKH3	Filamin-A	87.157		A0A2H1BYU2	Uncharacterized protein	5.65262	24.089
A0A504ZB63	Myoferlin	86.826		A0A2H1C598	/ CDC50 family protein, LEM3 family	5.52204	24.4992
A0A504Z7U6	Uncharacterized protein	86.594		A0A2H1C9I1	Uncharacterized protein (Fragment)	5.50686	13.3254
A0A504Z1V8	Uncharacterized protein	85.753		A0A2H1CSQ3	FG-GAP repeat protein	5.50131	32.692
A0A504YEF3	Uncharacterized protein	84.797		A0A2H1CJE1	14-3-3 protein	5.459	28.5194
A0A504YX93	Tyrosine 3-monooxygenase/tryptophan 5-monooxygenase activation protein theta polypeptide	84.509		A0A2H1BRU6	Proteasome endopeptidase complex	5.42975	21.0687
A0A504Y7M0	Bravo_FIGEY domain-containing protein	82.884		A0A2H1CJE3	C-terminal tandem repeated domain in type 4 procollagen	5.41837	116.879
A0A504YML1	Transaldolase	79.324		A0A2H1BUB8	ADP-ribosylation factor family protein	5.39749	20.4766
A0A504Z041	Glucose-regulated protein 94	77.964		A0A2H1CUB0	GDP dissociation inhibitor	5.31041	21.3859
A0A504YQJ3	Platelet-activating factor acetylhydrolase IB subunit gamma	77.879		A0A2H1C2U7	Uncharacterized protein	5.29305	25.8954
A0A504YWG8	Eukaryotic translation initiation factor 5A	77.725		A0A2H1CGC1	Uncharacterized protein	5.04797	11.702
A0A504YU67	Nuclear migration protein nudc	77.58		A0A2H1BSX2	Uncharacterized protein	4.96464	14.9345
A0A504YWK3	UV excision repair protein RAD23	76.413		A0A2H1CPY4	Uncharacterized protein	4.92364	15.2703
A0A504YEP0	Uncharacterized protein	74.396		A0A2H1BT78	Uncharacterized protein	4.84426	13.8452
A0A504YDV3	Myophilin	72.87		A0A2H1CSQ0	EF hand	4.74537	44.8043
A0A504YXW7	Far upstream element-binding protein 2	72.169		A0A2H1C6N3	Ubiquitin--protein ligase	4.74157	16.6314
A0A504YNL8	Uncharacterized protein	70.959		A0A2H1BSH8	Proteasome subunit alpha type	4.60449	23.3389
A0A504Z265	Uncharacterized protein	70.363		Q9U1G7	Thioredoxin	4.50517	11.6761
A0A504YA52	Uncharacterized protein	70.203		A0A2H1C1G4	Ras family protein	4.48107	17.713
A0A5S8ZDC9	14-3-3 epsilon isoform	69.98		A0A2H1C1D1	Uncharacterized protein (Fragment)	4.41028	15.4731
A0A504Y7D4	Cysteine-rich intestinal protein 1	69.964		A0A2H1CC28	Fibrillar collagen domain protein	4.40744	116.945
A0A504Z296	Ubiquitin-conjugating enzyme	69.705		A0A2H1BY34	Cupin domain protein	4.30688	11.4735
A0A504YS00	T-complex protein 1 subunit gamma	68.537		A0A2H1CKR9	Uncharacterized protein	4.28754	66.3615
A0A504Z8E5	Uncharacterized protein	67.026		A0A2H1BTU5	EF hand	4.25897	12.8452
A0A504Z1A8	Natterin-4	66.863		A0A2H1CA94	SNARE domain protein	4.25375	22.4012
A0A504Y7U9	SET translocation (Myeloid leukemia-associated) B	66.068		A0A2H1C4R4	Ras family protein	4.21275	8.35741
A0A504YPS0	Uncharacterized protein	65.772		A0A2H1C4Z8	Glutamate--ammonia ligase, catalytic domain protein	4.17175	49.4798
A0A504Z9W1	Ras protein Rab 2	64.167		A0A2H1C4Y6	Glutathione peroxidase	4.0743	19.8119
A0A504Y763	Glyoxalase domain-containing protein 4	63.267		A0A2H1CV51	Uncharacterized protein	3.93932	80.196
A0A504YC82	Putative tegumental protein Sm 20.8	63.256		A0A2H1CET6	Serine proteinase inhibitor (Fragment)	3.92924	22.0785
A0A504YC32	DnaJ protein like protein 1	62.716		A0A2H1CID1	IC domain protein, HAD ATPase, P-type family	3.89702	23.5853
A0A504YW63	Glutathione transferase	62.686		A0A2H1BZX5	CRAL/TRIO domain protein (Fragment)	3.87866	40.6949
A0A504Y6B9	Uncharacterized protein	62.658		A0A2H1CHU6	Uncharacterized protein	3.66662	26.1272
A0A504Y8A1	Heterogeneous nuclear ribonucleoprotein K	61.472		A0A2H1CM83	Glu/Leu/Phe/Val dehydrogenase, dimerization domain protein	3.15132	23.2205
A0A504YYY4	Nudix (Nucleoside diphosphate linked moiety X)-type motif 9	61.447		Q17TZ3	Leucyl aminopeptidase	2.77199	56.3589
A0A504X0H8	Dihydrolipoyllysine-residue succinyltransferase (Fragment)	61.435		A0A2H1CDM3	Uncharacterized protein	2.487	9.90883
A0A504X7M0	Leukotriene A-4 hydrolase	59.569		A0A2H1CU16	Gelsolin repeat protein	2.43898	41.4698
A0A504Z9P6	ADF-H domain-containing protein	59.452		A0A2H1C686	Ras family protein	2.33397	20.048
A0A504YH44	T-complex protein subunit beta	57.783		A0A2H1CQK2	Uncharacterized protein	2.17233	23.0233
A0A504YCZ1	Guanylate kinase	57.308		A0A2H1CGR4	DnaJ domain protein	2.06404	44.7665
A0A504YW74	Microtubule-associated protein RP/EB family member	56.78		A0A2H1CPU9	Uncharacterized protein	1.82985	17.3845
A0A504YEQ5	Src substrate cortactin	56.346		A0A2H1C8F9	Uncharacterized protein	1.70653	24.6009
A0A504YQK1	EGF-like domain-containing protein	56.236		A0A2H1BR79	Ras family protein	0	20.9215
A0A504Y856	Tubulin beta chain	55.484		A0A2H1CQM6	Uncharacterized protein (Fragment)	0	43.7881
A0A504YD30	Glutaredoxin	54.376
A0A504Z805	Putative Cofilin actophorin	54.186
A0A504YXG1	Putative annexin (Fragment)	53.867
A0A504YV34	Ankyrin-2	53.442
A0A504YU10	Polyubiquitin-B	53.391
A0A6C0GX91	Cathepsin B8	52.849
A0A504Y554	Uncharacterized protein	52.515
A0A504YPM3	Prostaglandin e synthase	51.694
A0A504Z116	Hsc70-interacting protein isoform X2	51.301
A0A504Z8I5	N-myc downstream regulated	51.298
A0A504Z6Y2	Uncharacterized protein	50.471
A0A504X338	SERPIN domain-containing protein	50.149
A0A504XH41	Translation elongation factor 1-alpha	50.011
A0A504YW52	Peptide-methionine (R)-S-oxide reductase	47.957
A0A504YX94	Retinaldehyde binding protein	47.317
A0A504Z0Y5	Dysferlin (Fragment)	44.441
A0A504YLW7	T-complex protein 1 subunit delta	44.402
A0A504Z0W5	Fh51	43.572
A0A6M3U4K9	Thioredoxin domain-containing protein 17	43.167
A0A504YEM8	Dynein light chain	41.294
A0A504YZY8	L-lactate dehydrogenase	41.293
C6KGZ9	Leucine amino peptidase	40.96
A0A504ZBK0	T-complex protein 1 subunit eta	40.949
A0A504YYF4	Glutathione transferase	40.47
A0A504YES0	Dynein light chain	40.089
A0A504Z1Q5	Uncharacterized protein	40.034
A0A504YLA4	Uncharacterized protein	39.102
A0A504YGY2	Protein tyrosine phosphatase shp1/cofactor for p97 atpase-mediated vesicle membrane fusion (Fragment)	39.027
A0A504Z4Z3	DnaJ like protein subfamily A member 1	38.556
A0A504YPD4	Elongation factor 1 delta	38.535
A0A504YL36	Uncharacterized protein	38.464
A0A504YZ18	Bisphosphate nucleotidase 1	38.255
A0A504YYG0	EF-hand domain-containing protein	37.943
A0A504YIP0	SCP domain-containing protein	37.211
A0A504YN29	Heterogeneous nuclear ribonucleoprotein K	36.288
A0A504YFZ6	Major egg antigen	36.267
A0A504YNN2	p25-alpha domain containing protein	35.695
A0A504Y8W4	Eukaryotic translation initiation factor 4E	35.616
A0A504YQE4	Putative vacuolar protein sorting 26 vps26	35.449
A0A504Z466	Endoplasmic reticulum transmembrane protein	34.451
A0A504YHC4	Lamin	34.196
H2DH27	Tegumental calcium-binding EF-hand protein 3	34.135
A0A504YQB5	Vesicle associated membrane protein vamp (Fragment)	33.612
A0A504Z2F6	Hsp90 chaperone protein kinase-targeting subunit	33.349
A0A504YTL8	Dynein light chain	33.282
A0A504YLX5	Proteasome prosome macropain subunit beta	33.271
A0A504Y7N1	ADP-ribosylation factor	32.361
A0A504Z0V6	Uncharacterized protein	31.962
A0A504XEA1	Fructose-bisphosphatase	31.372
A0A504YUN6	Calcyphosin protein	30.851
A0A504YJR6	eIF3j	30.844
A0A504YB65	Purine nucleoside phosphorylase	30.573
A0A504YZP4	16 kDa calcium-binding protein	30.414
A0A504YVW1	Tubulin alpha chain	29.129
A0A504YTP0	CUB domain-containing protein	29.044
A0A504YGL1	NAD(P)H-hydrate epimerase	29.001
A0A504YPY0	40S ribosomal protein S28	28.307
A0A504YFM5	Annexin	28.137
A0A504YYB0	Heat shock protein 4L	28.129
A0A504YSU0	Coronin	28.089
A0A504YIT4	Constitutive heat shock protein 70	27.822
A0A504YWR3	GST C-terminal domain-containing protein	27.556
A0A504YP53	Elongin-C	27.325
A0A504YQI2	Uncharacterized protein (Fragment)	26.894
A0A504YB95	Nardilysin	25.877
A0A504YJX6	Transitional endoplasmic reticulum ATPase TER94	25.86
A0A504YR08	Neuroserpin	25.329
A0A504Z1T1	Uncharacterized protein (Fragment)	25.162
A0A504YB52	Galectin	24.748
A0A504YW88	Proteasome subunit alpha type	24.633
A0A504Y9C3	Glutathione peroxidase	24.426
A0A504YWT1	Uncharacterized protein	24.111
A0A504WSJ7	Heat shock protein 67B2	23.788
A0A504YTF4	Lim and sh3 domain protein 1	23.699
A0A504YPP7	Uncharacterized protein	22.835
A0A504YBL5	DM9 domain-containing protein	22.578
A0A504YFC2	Synaptotagmin 4	22.009
A0A504YR12	40S ribosomal protein SA	21.998
A0A504YFL6	Ferritin	21.852
A0A504YRQ4	Uncharacterized protein	21.817
A0A504YB15	Peptidyl-prolyl cis-trans isomerase	21.725
A0A504YN51	Proliferation-associated protein 2G4	21.639
A0A504YPN0	Chaperonin containing T-complex polypeptide subunit zeta	21.493
A0A504Y7T8	ATP-dependent (S)-NAD(P)H-hydrate dehydratase	21.216
A0A504YEX0	Mitochondrial cytochrome c	21.157
A0A504YZZ9	Regulator of microtubule dynamics protein 1	21.145
A0A504YTR4	Calumenin	21.066
A0A504YJQ4	Uncharacterized protein	20.961
A0A504YQR1	GTP-binding nuclear protein	20.891
A0A504Y8X6	Alanine transaminase	20.809
A0A504Z2W1	Aspartyl aminopeptidase	20.721
A0A504YNR4	Uncharacterized protein	19.589
A0A504YFC9	Prefoldin subunit 4	19.548
A0A504YJP1	Microtubule-associated protein futsch	18.941
A0A504Y670	Tropomodulin	18.84
A0A504Y3C7	Secreted cathepsin L 1	18.736
A0A504YZW8	Glycerol kinase	18.675
A0A504YI75	Glycyl-tRNA synthetase (Fragment)	18.552
A0A504YZV0	Rab GDP dissociation inhibitor	18.306
A0A504YUS7	60S ribosomal protein L6	18.101
A0A504ZBE2	Heterogeneous nuclear ribonucleoprotein A2	18.006
A0A504YGJ2	Dual specificity phosphatase	17.636
A8I5A2	Cathepsin L (Fragment)	17.558
A0A504Z0I2	CUB domain-containing protein	17.474
A6Y9U8	Legumain-1	17.448
D4PBQ4	Superoxide dismutase [Cu-Zn]	17.43
A0A504YLN1	Lysosome-associated membrane glycoprotein	17.406
A0A504YUL5	CUB domain-containing protein	17.346
A0A504Y9U6	Translationally controlled tumor-associated	17.326
A0A504YFN1	Filamin-A	17.269
A0A504YJS8	Uncharacterized protein	16.798
A0A504YRW5	DNA damage-inducible protein 1	16.795
A0A504YSF7	Uncharacterized protein	16.777
A0A504Z698	Uncharacterized protein	16.516
A0A504YZP6	Karyopherin (Importin) beta 3	16.432
A0A504YT52	Asparaginyl tRNA synthetase cytoplasmic	16.417
A0A504YZA2	Glutamine synthetase	16.258
A0A504YL76	Dynein light chain	16.181
A0A504YDM5	Protein-L-isoaspartate O-methyltransferase	16.13
K7YEX8	Glutathione transferase	15.988
A0A504Z4Y1	Charged multivesicular body protein 2a	15.846
A0A504Y949	Cystatin	14.657
A0A504YJ38	Epididymal secretory protein E1	14.34
A0A504Y8T2	Dynein light chain	14.062
A0A504YFY9	Orotidine 5-phosphate decarboxylase	13.793
A0A504Y7X1	Uncharacterized protein (Fragment)	13.788
A0A504YWV2	Gill-specific calpain	13.761
A0A504WV64	Toll-interacting protein B	13.733
A0A504Y6F5	Dipeptidyl peptidase	13.59
A0A504YVN8	20S proteasome subunit beta 7	13.511
Q9NGW3	Cathepsin L	13.453
A0A504YLN3	Programmed cell death 6-interacting protein	13.4
A0A504X0J9	Dynein light chain	12.871
A0A504YH62	Ankyrin-2	12.727
A0A504YFZ7	Uncharacterized protein	12.696
A0A504Z3Z6	Phosphoglucomutase	12.627
A0A504YU72	Chaperonin containing TCP1 subunit 5 (Epsilon)	12.423
A0A504YJE5	Suppressor of G2 allele of SKP1	12.088
A0A504YPV7	Sulfhydryl oxidase	12.015
A0A504Y2Y1	Ubiquitin-conjugating enzyme	12.011
A0A504YL84	Mediator of cell motility 1	11.88
A0A504YYX4	Uncharacterized protein (Fragment)	11.51
A0A504Z981	Cathepsin L	11.439
A0A504YLU9	Calponin-homology (CH) domain-containing protein	11.241
A0A504YL02	Aspartate aminotransferase	11.058
A0A504YML3	Uncharacterized protein	11.035
A0A504Z8M1	Kinesin-like protein	10.901
A0A504Z9F5	Calponin-homology (CH) domain-containing protein	10.8
A0A504YSY0	Lysosomal alpha-glucosidase	10.781
A0A504YH11	Uncharacterized protein	10.773
D8X0E5	Fatty acid binding protein type 3	10.169
A0A504ZAH2	Phosphodiesterase-nucleotide pyrophosphatase	10.146
A0A504YXV3	Placenta-specificprotein 8 protein	10.08
A0A504YU92	16 kDa calcium-binding protein	10.073
A0A504Y8Y1	Lanthionine synthetase c like protein 1	10.05
A0A504YXB0	Alpha-galactosidase	9.7429
A0A504YCV1	Uncharacterized protein	9.6802
A0A504Z0R7	Vesicle-fusing ATPase	9.5884
A0A504Z3Y4	Antigen Sm21.7	9.5641
A0A504YKQ4	Uncharacterized protein	9.4967
A0A504Z236	Tubulin alpha chain	9.3272
A0A504YRM7	Putative Ankyrin repeat-containing	9.0823
A0A504YFG3	Tegument antigen	9.0598
A0A504YRC9	Aldose 1-epimerase	8.8279
A0A504YEJ1	Transcription and mRNA export factor ENY2	8.509
A0A504YP94	GTP-binding protein YchF	8.4803
A0A504YIN5	Putative Phosphatidylcholine transfer protein	8.3894
A0A504YBQ9	Uncharacterized protein	8.3584
A0A504YZZ6	Myoferlin	8.3459
A0A504YNF9	T-complex protein 1 subunit theta	8.1431
A0A504YQL6	Leucine-rich repeat-containing protein 40	8.0652
A0A504YH61	Uncharacterized protein	8.0056
A0A504Z097	Ubiquitin carboxyl-terminal hydrolase	7.7914
A0A504Z1W9	Uncharacterized protein	7.6683
A0A504YY96	Uncharacterized protein	7.6373
A0A504YZR7	Fasciclin-1	7.4415
C9EI96	Peroxiredoxin	7.4011
A0A504YQB2	Uncharacterized protein	7.384
A0A504YLB9	Dynactin subunit	7.3829
I6Z120	Glucose transporter	7.3624
A0A504YKS2	Dynein heavy chain 1 cytosolic	7.2784
A0A504YDC1	Neurogenic locus notch protein	7.2636
A0A504YGI8	Myosin essential light chain striated adductor muscle	7.2393
A0A504YVZ9	Calcium-binding protein (Fragment)	7.1046
A0A504YGM4	ATP-dependent RNA helicase DDX1	6.9276
A0A504YXP4	Thiol-disulfide exchange intermediate	6.7868
A0A504YMW1	Putative vesicle amine transport protein	6.629
A0A504ZBB7	Uncharacterized protein	6.567
A0A504YW67	Heterogeneous nuclear ribonucleoprotein H	6.5655
A0A504Y582	Glycoside hydrolase subgroup catalytic core	6.4888
A0A504YN42	Gamma-soluble NSF attachment protein	6.4175
A0A504YUK0	Dynein light chain 1 cytoplasmic	6.3159
A0A504Y465	Uncharacterized protein	6.1347
A0A504ZB58	Uncharacterized protein	6.1062
A0A504X0V8	Putative peptidylglycine alpha-hydroxylating monooxygenase	6.0841
A0A504YME1	Protein involved in glucose derepression and pre-vacuolar endosome protein sorting	6.0498
A0A504YLD3	Kinesin light chain	6.0444
A0A504Z1R5	Calcium/calmodulin-dependent protein kinase	6.0384
A0A504YJV2	UBX domain-containing protein 1-A	5.9983
A0A504YXD8	Annexin	5.883
A0A504YNM0	Beta-galactosidase	5.8684
A0A504YU64	Programmed cell death 6-interacting protein	5.79
A0A504Z0W3	Alpha-mannosidase	5.6991
A0A504YXG7	Secreted cathepsin L 1	5.6053
A0A504YPA7	Uncharacterized protein	5.5752
A0A504YIF4	Uncharacterized protein (Fragment)	5.5749
A0A504YK58	Dysferlin limb girdle muscular dystrophy 2B (Autosomal recessive)	5.4958
A0A504YC83	Ubiquitin carboxyl-terminal hydrolase	5.4658
A0A504YMX0	Uncharacterized protein	5.3696
A0A504YL05	Charged multivesicular body protein 3	5.2825
A0A504YFI0	C2 domain-containing protein	5.2812
A0A504YGF9	T-complex protein 1 subunit alpha	5.1124
A0A504YKR3	Serine/threonine-protein kinase PAK	5.0894
A0A504YJ16	Dynein light chain (Fragment)	5.0723
A0A504YJB7	Activator of 90 kDa heat shock protein ATPase 1 (Fragment)	5.0648
A0A504Z2A2	Fatty acid-binding protein type 2	5.0272
A0A504YVH5	Tubulin alpha chain	4.9289
A0A504YN48	cAMP-dependent protein kinase catalytic subunit alpha	4.8855
A0A504YUP6	SCF ubiquitin ligase complex	4.8307
A0A504YLM7	BAG domain-containing protein	4.8033
A0A504YSS8	Peroxidasin	4.7895
A0A504YHV7	Coatomer subunit delta	4.784
A0A504YC73	Tubulin beta chain	4.6699
A0A504ZAQ6	Uncharacterized protein	4.6512
A0A504YEH7	Glia maturation factor beta	4.6192
A0A504YTL3	Nonmuscle myosin essential light chain	4.4412
A0A504YDB0	Uncharacterized protein	4.3919
A0A504Z187	Actin-related protein 2/3 complex subunit 3	4.308
A0A504Z5K4	SPARC protein (Fragment)	4.2872
A0A504Z219	Actin protein 3	4.2538
A0A504YV93	40S ribosomal protein S12	4.1926
A0A504Y7T1	Uncharacterized protein	4.1867
A0A504ZC40	Fh47	4.1514
Q94567	Fatty acid binding protein (Fragment)	3.9219
A0A504YTP8	Proteasome subunit beta	3.9124
A0A504YJM9	Pyridoxal kinase	3.9088
A0A504YBN4	Heterogeneous nuclear ribonucleoprotein A2	3.8603
A0A504YM56	Cysteine and histidine-rich domain-containing protein 1	3.7043
A0A504YRB3	BRO1 domain and CAAX motif containing	3.6449
A0A504YRN5	Activator of 90 kDa heat shock protein ATPase 1 (Fragment)	3.5319
A0A504YEM3	Signal transducing adaptor molecule (Fragment)	3.5086
Q9NGW4	Cathepsin L	3.4582
A0A504YD60	Rab GDP dissociation inhibitor beta	3.394
A0A504Y9V5	Prefoldin subunit 3	3.3073
A0A504YHD8	Ubiquitin-conjugating enzyme	3.258
A0A504YSU8	UMP-CMP kinase	3.175
A0A504Y6Y7	Preprocathepsin cathepsin L	3.152
A0A504ZDC6	ADP-ribosylation factor GTPase-activating protein 3	3.14
A0A504YAG5	Tetraspanin (Fragment)	3.1274
A0A504WSY6	Adenine phosphoribosyltransferase	3.1111
A0A504Y4W0	Uncharacterized protein	3.1021
A0A504ZF73	CD59 protein	3.0903
A0A504ZBL0	Uncharacterized protein	3.0554
A0A504YUS5	RAB3C member RAS oncogene family	3.0459
A0A504YZ53	Small ubiquitin-related modifier	2.9989
A6Y9U9	Legumain-2	2.9674
A0A504Z140	Membrane-associated phosphatidylinositol transfer protein 1	2.8369
A0A504YP89	Epidermal growth factor receptor kinase substrate 8 protein 1	2.7526
A0A504Z686	DUF3421 domain-containing protein	2.5969
A0A504YER7	Queuosine salvage protein	2.5789
A0A504YDN6	Eukaryotic polypeptide chain release factor 3	2.5261
A0A504Y560	von Willebrand factor A domain-containing protein 5A	2.5013
A0A504Y8Y9	EF-hand domain-containing protein	2.4879
A0A504YC55	Rab GDP dissociation inhibitor (Fragment)	2.4072
A0A504YTU1	Proteasome subunit alpha type	2.377
A0A504YL60	Methionine aminopeptidase	2.3558
A0A504YEH0	Zinc finger protein ZPR1	2.3179
A0A504YES9	Dynein light chain	2.2981
A0A504YRQ3	Starch branching enzyme ii	2.2611
Q4KSL7	SAP-2	2.1576
A0A504Z078	Dynein-associated protein Roadblock	2.1382
A0A504YV15	Nucleosome assembly protein 1	2.1238
B0LT92	Thioredoxin peroxidase	2.1011
A0A504YTS7	Exportin-1	2.0283
A0A504YHF0	IST1 homolog	1.9839
A0A504X4V1	AKAP7_NLS domain-containing protein	1.9549
A0A504YDF3	Uncharacterized protein	1.9521
A0A504YBU8	Small GTP-binding protein Rab1	1.8337
A0A504YA54	Density-regulated protein	1.8181
A0A504YZM6	Putative pyridine nucleotide-disulfide oxidoreductase	1.7644
A0A504YXZ1	Serine/threonine protein phosphatase 2A regulatory subunit	1.7269
A0A504Y9I5	Lysosomal alpha-glucosidase	1.6428
A0A504YQR0	Sodium-coupled neutral amino acid transporter 9	1.5716
A0A504Z8N0	16 kDa calcium-binding protein	1.5406
A8I5A6	Cathepsin L (Fragment)	1.5013
A0A504YL03	S-syntaxin	1.4314
A0A504YXL7	Calcium binding protein 39	1.4244
A0A504Z3T9	Tetratricopeptide repeat protein 39B	1.3764
A0A504YQM3	Serine/threonine-protein phosphatase	1.3007
A0A504Z5S3	SOCS box domain-containing protein	1.2731
A0A504YMY5	ADP-ribosyl cyclase/cyclic ADP-ribose hydrolase	1.2306
A0A504YRP7	LanC protein 1	1.2283
A0A504YGZ9	Uncharacterized protein	1.2044
A0A504YLH5	Ubiquitin domain-containing protein UBFD1	1.1261
A0A504YTG6	Uncharacterized protein	1.1159
A0A504YDC6	Uncharacterized protein	1.106
A0A504YYH0	RNA helicase	1.1022
A0A504ZCK1	Preprocathepsin cathepsin L	1.0813
A0A504YFP3	Ubiquitin carboxyl-terminal hydrolase	1.0694
A0A504YTN4	Calcium-binding mitochondrial carrier protein SCaMC-1	1.0611
A0A504YCE2	Uncharacterized protein	1.058
A0A504YRB2	Sorting nexin	1.0253
A0A504YEF5	Abhydrolase_3 domain-containing protein	1.0238
A0A504Y8S3	Uncharacterized protein	0.87676
A0A504YKA8	Anamorsin homolog	0.84419
A0A504YMX5	Putative rnase l inhibitor abc superfamily	0.82758
A0A504YZK4	Vacuolar protein sorting-associated protein 16 homolog	0.78473
A0A504Y8W0	Phosphatase 1B	0.77999
A0A504YEN6	NAD(+) kinase	0.76848
A0A504Z5Z2	Eukaryotic translation initiation factor 4A	0.76635
A0A504Y6Z0	Uncharacterized protein	0.74914
A0A504YPH7	Adiponectin receptor	0.72421
A0A504YH88	Limkain-b1	0.71336
A0A504YTL0	Beta-coat protein	0.69022
A0A504YMU2	Syndecan binding protein (Syntenin) 2	0.68542
A0A504YAX7	Coiled-coil domain-containing protein 25	0.68297
A0A504YZ12	Tubulin beta-4B chain	0.6487
A0A504Y4F3	Aspartate--tRNA ligase	0
A0A504Y4X4	Succinate dehydrogenase [ubiquinone] flavoprotein subunit	0
A0A504YDU0	Succinate dehydrogenase cytochrome b560 subunit	0
A0A504YJ77	Cysteine desulfurase	0
A0A504YJJ4	Propionyl-CoA carboxylase alpha chain	0
A0A504YK53	Alpha-1	0
A0A504YKM2	Elongation factor Ts	0
A0A504YM93	10 kDa heat shock protein	0
A0A504YRJ2	NADPH:adrenodoxin oxidoreductase	0
A0A504YRX6	Succinate dehydrogenase [ubiquinone] iron-sulfur subunit	0
A0A504Z057	Phosphate carrier protein	0
A0A504Z133	6-phosphogluconate dehydrogenase	0
A0A504Z4F7	Phosphoglucomutase (alpha-D-glucose-1	0
A0A504Z711	Succinate--CoA ligase [ADP-forming] subunit beta	0
A0A504YNH3	Uncharacterized protein	-2
