# Supplementary material for: The 22nd Chromatography Component of the Fasciola gigantica Excretory-Secretory Products Decreased the Proliferation of Peripheral Blood Mononuclear Cells from Buffalo
Source: Animals (Basel). 2023 Feb 6;13(4):564. doi: 10.3390/ani13040564 (PMC9951737; doi:10.3390/ani13040564)
Supplement: Supplementary file 1 [file animals-13-00564-s001.zip › Table S4.xlsx]

## Sheet: Sheet 1
Table S4. KEGG pathway analyses of F22 component.
ID	description		pathways
A0A2H1C1D1	Uncharacterized protein (Fragment)	4	Biosynthesis of other secondary metabolites（Metabolism）	Amino acid metabolism（Metabolism）	Energy metabolism（Metabolism）	Global and overview maps（Metabolism）
A0A2H1CVQ8	Phosphotransferase	8	Biosynthesis of other secondary metabolites（Metabolism）	Carbohydrate metabolism（Metabolism）	Global and overview maps（Metabolism）	Signal transduction（Environmental Information Processing）	Endocrine system（Organismal Systems）	Digestive system（Organismal Systems）	Endocrine and metabolic diseases（Human Diseases）	Cancers: Overview（Human Diseases）
A0A2H1CVS8	Phosphotransferase	8	Biosynthesis of other secondary metabolites（Metabolism）	Carbohydrate metabolism（Metabolism）	Global and overview maps（Metabolism）	Signal transduction（Environmental Information Processing）	Endocrine system（Organismal Systems）	Digestive system（Organismal Systems）	Endocrine and metabolic diseases（Human Diseases）	Cancers: Overview（Human Diseases）
A0A2H1C357	Glutathione S-transferase protein	3	Xenobiotics biodegradation and metabolism（Metabolism）	Metabolism of other amino acids（Metabolism）	Cancers: Overview（Human Diseases）
Q06A71	Glutathione transferase sigma class	5	Xenobiotics biodegradation and metabolism（Metabolism）	Lipid metabolism（Metabolism）	Metabolism of other amino acids（Metabolism）	Global and overview maps（Metabolism）	Cancers: Overview（Human Diseases）
B5AK46	Glutathione transferase	3	Xenobiotics biodegradation and metabolism（Metabolism）	Metabolism of other amino acids（Metabolism）	Cancers: Overview（Human Diseases）
A0A2H1C8G5	Uncharacterized protein	8	Lipid metabolism（Metabolism）	Global and overview maps（Metabolism）	Signal transduction（Environmental Information Processing）	Transport and catabolism（Cellular Processes）	Nervous system（Organismal Systems）	Endocrine system（Organismal Systems）	Immune system	Cancers: Overview（Human Diseases）
A0A2H1C4Y6	Glutathione peroxidase	3	Lipid metabolism（Metabolism）	Metabolism of other amino acids（Metabolism）	Endocrine system（Organismal Systems）
A0A2H1C262	Peptidase family M1	2	Lipid metabolism（Metabolism）	Global and overview maps（Metabolism）
A0A2H1CB51	Carboxyl transferase domain protein	3	Amino acid metabolism（Metabolism）	Carbohydrate metabolism（Metabolism）	Global and overview maps（Metabolism）
A0A2H1CM83	Glu/Leu/Phe/Val dehydrogenase, dimerization domain protein	5	Amino acid metabolism（Metabolism）	Metabolism of other amino acids（Metabolism）	Energy metabolism（Metabolism）	Global and overview maps（Metabolism）	Excretory system（Organismal Systems）
A0A2H1CF15	Malate dehydrogenase	5	Amino acid metabolism（Metabolism）	Metabolism of other amino acids（Metabolism）	Energy metabolism（Metabolism）	Global and overview maps（Metabolism）	Excretory system（Organismal Systems）
A0A2H1C4Z8	Glutamate--ammonia ligase, catalytic domain protein	6	Amino acid metabolism（Metabolism）	Carbohydrate metabolism（Metabolism）	Energy metabolism（Metabolism）	Global and overview maps（Metabolism）	Signal transduction（Environmental Information Processing）	Nervous system（Organismal Systems）
A0A2H1BT78	Uncharacterized protein	2	Metabolism of other amino acids（Metabolism）	Global and overview maps（Metabolism）
Q17TZ3	Leucyl aminopeptidase	2	Metabolism of other amino acids（Metabolism）	Global and overview maps（Metabolism）
A0A2H1CVR6	Phosphoenolpyruvate carboxykinase	6	Carbohydrate metabolism（Metabolism）	Global and overview maps（Metabolism）	Signal transduction（Environmental Information Processing）	Excretory system（Organismal Systems）	Endocrine system（Organismal Systems）	Endocrine and metabolic diseases（Human Diseases）
B3CJ61	Enolase	5	Carbohydrate metabolism（Metabolism）	Energy metabolism（Metabolism）	Global and overview maps（Metabolism）	Folding, sorting and degradation	Signal transduction（Environmental Information Processing）
A0A2H1BWY6	Glyceraldehyde-3-phosphate dehydrogenase	5	Carbohydrate metabolism（Metabolism）	Energy metabolism（Metabolism）	Global and overview maps（Metabolism）	Signal transduction（Environmental Information Processing）	Neurodegenerative diseases（Human Diseases）
S4UI50	Triosephosphate isomerase	3	Carbohydrate metabolism（Metabolism）	Energy metabolism（Metabolism）	Global and overview maps（Metabolism）
A0A2H1CGR3	Malic enzyme, NAD binding domain protein (Fragment)	3	Carbohydrate metabolism（Metabolism）	Energy metabolism（Metabolism）	Global and overview maps（Metabolism）
A0A2H1CGJ7	Uncharacterized protein (Fragment)	3	Carbohydrate metabolism（Metabolism）	Energy metabolism（Metabolism）	Global and overview maps（Metabolism）
A0A2H1CDF0	V-type proton ATPase subunit a (Fragment)	7	Energy metabolism（Metabolism）	Global and overview maps（Metabolism）	Transport and catabolism（Cellular Processes）	Excretory system（Organismal Systems）	Nervous system（Organismal Systems）	Immune diseases（Human Diseases）	Infectious diseases: Bacterial（Human Diseases）
A0A2H1C269	Carbonate dehydratase, eukaryotic-type	1	Energy metabolism（Metabolism）
A0A2H1C5Z6	ATP synthase, subunit C	8	Energy metabolism（Metabolism）	Global and overview maps（Metabolism）	Transport and catabolism（Cellular Processes）	Excretory system（Organismal Systems）	Nervous system（Organismal Systems）	Immune diseases（Human Diseases）	Infectious diseases: Bacterial（Human Diseases）	Cancers: Overview（Human Diseases）
B1NI98	Heat shock protein 70	10	Transcription（Genetic Information Processing）	Folding, sorting and degradation（Genetic Information Processing）	Signal transduction（Environmental Information Processing）	Transport and catabolism(Cellular Processes)	Aging（Organismal Systems）	Endocrine system（Organismal Systems）	Immune system（Organismal Systems）	Infectious diseases: Parasitic（Human Diseases）	Infectious diseases: Bacterial（Human Diseases）	Infectious diseases: Viral（Human Diseases）
A0A2H1BRJ3	Hsp90 protein (Fragment)	7	Folding, sorting and degradation（Genetic Information Processing）	Signal transduction（Environmental Information Processing）	Environmental adaptation（Organismal Systems）	Endocrine system（Organismal Systems）	Immune system（Organismal Systems）	Cancers: Specific types（Human Diseases）	Cancers: Overview（Human Diseases）
A0A2H1CKX8	Proteasome subunit alpha type	1	Folding, sorting and degradation（Genetic Information Processing）
A0A2H1BSH8	Proteasome subunit alpha type	1	Folding, sorting and degradation（Genetic Information Processing）
A0A2H1CVH7	Calpain large subunit, domain III	3	Folding, sorting and degradation（Genetic Information Processing）	Cell growth and death（Cellular Processes）	Neurodegenerative diseases（Human Diseases）
A0A2H1CGY4	SNARE domain protein	2	Folding, sorting and degradation（Genetic Information Processing）	Immune system（Organismal Systems）
A0A2H1CA94	SNARE domain protein	4	Folding, sorting and degradation（Genetic Information Processing）	Nervous system（Organismal Systems）	Endocrine system（Organismal Systems）	Substance dependence（Human Diseases）
A0A2H1CK29	Peptidase, T1 family	1	Folding, sorting and degradation（Genetic Information Processing）
A0A2H1CGR4	DnaJ domain protein	1	Folding, sorting and degradation（Genetic Information Processing）
A0A2H1C2S8	HECT-domain protein	2	Folding, sorting and degradation（Genetic Information Processing）	Transport and catabolism（Cellular Processes）
A0A2H1BRU6	Proteasome endopeptidase complex	1	Folding, sorting and degradation（Genetic Information Processing）
A0A2H1CM49	Uncharacterized protein	1	Folding, sorting and degradation（Genetic Information Processing）
A0A2H1C6N3	Ubiquitin--protein ligase	1	Folding, sorting and degradation（Genetic Information Processing）
A0A2H1CM50	Proteasome subunit alpha type	1	Folding, sorting and degradation（Genetic Information Processing）
A0A2H1C348	ABC transporter, ATP-binding protein	3	Membrane transport（Environmental Information Processing）	Digestive system（Organismal Systems）	Cancers: Overview（Human Diseases）
A0A2H1C278	ABC transporter, ATP-binding protein	3	Membrane transport（Environmental Information Processing）	Digestive system（Organismal Systems）	Cancers: Overview（Human Diseases）
A0A2H1C283	Uncharacterized protein	3	Membrane transport（Environmental Information Processing）	Digestive system（Organismal Systems）	Cancers: Overview（Human Diseases）
A0A2H1C293	ABC transporter, ATP-binding protein	3	Membrane transport（Environmental Information Processing）	Digestive system（Organismal Systems）	Cancers: Overview（Human Diseases）
A0A2H1BY00	Uncharacterized protein (Fragment)	2	Membrane transport（Environmental Information Processing）	Transport and catabolism（Cellular Processes）
A0A2H1CTZ4	ABC transporter, ATP-binding protein	3	Membrane transport（Environmental Information Processing）	Digestive system（Organismal Systems）	Cancers: Overview（Human Diseases）
A0A2H1C975	Putative ATP synthase F0, A subunit	3	Membrane transport（Environmental Information Processing）	Digestive system（Organismal Systems）	Cancers: Overview（Human Diseases）
A0A2H1CL36	C-terminal tandem repeated domain in type 4 procollagen	8	Signaling molecules and interaction（Environmental Information Processing）	Signal transduction（Environmental Information Processing）	Cellular community（Cellular Processes）	Digestive system（Organismal Systems）	Infectious diseases: Parasitic（Human Diseases）	Endocrine and metabolic diseases（Human Diseases）	Cancers: Specific types（Human Diseases）	Cancers: Overview（Human Diseases）
A0A2H1CZ02	Low-density lipoprotein receptor domain class A	3	Signaling molecules and interaction（Environmental Information Processing）	Infectious diseases: Viral（Human Diseases）	Cancers: Overview（Human Diseases）
A0A2H1CJE3	C-terminal tandem repeated domain in type 4 procollagen	8	Signaling molecules and interaction（Environmental Information Processing）	Signal transduction（Environmental Information Processing）	Cellular community（Cellular Processes）	Digestive system（Organismal Systems）	Infectious diseases: Parasitic（Human Diseases）	Endocrine and metabolic diseases（Human Diseases）	Cancers: Specific types（Human Diseases）	Cancers: Overview（Human Diseases）
A0A2H1CX98	Low-density lipoprotein receptor domain class A	3	Signaling molecules and interaction（Environmental Information Processing）	Infectious diseases: Viral（Human Diseases）	Cancers: Overview（Human Diseases）
A0A2H1CWY9	Laminin EGF-like protein	3	Signaling molecules and interaction（Environmental Information Processing）	Infectious diseases: Viral（Human Diseases）	Cancers: Overview（Human Diseases）
A0A2H1CUW0	Low-density lipoprotein receptor domain class A	3	Signaling molecules and interaction（Environmental Information Processing）	Infectious diseases: Viral（Human Diseases）	Cancers: Overview（Human Diseases）
A0A2H1CL46	C-terminal tandem repeated domain in type 4 procollagen	8	Signaling molecules and interaction（Environmental Information Processing）	Signal transduction（Environmental Information Processing）	Cellular community（Cellular Processes）	Digestive system（Organismal Systems）	Infectious diseases: Parasitic（Human Diseases）	Endocrine and metabolic diseases（Human Diseases）	Cancers: Specific types（Human Diseases）	Cancers: Overview（Human Diseases）
A0A2H1C4T8	p21-Rho-binding domain protein	8	Signal transduction（Environmental Information Processing）	Cell motility（Cellular Processes）	Cellular community（Cellular Processes）	Development（Organismal Systems）	Immune system（Organismal Systems）	Cancers: Specific types（Human Diseases）	Infectious diseases: Bacterial（Human Diseases）	Cancers: Overview（Human Diseases）
A0A2H1C9I1	Uncharacterized protein (Fragment)	1	Signal transduction（Environmental Information Processing）
A0A2H1CJE1	14-3-3 protein	5	Signal transduction（Environmental Information Processing）	Cell growth and death（Cellular Processes）	Nervous system（Organismal Systems)	Infectious diseases: Viral（Human Diseases）	Cancers: Overview（Human Diseases）
A0A2H1CE08	Ras family protein	12	Signal transduction（Environmental Information Processing）	Cell motility(Cellular Processes)	Cellular community(Cellular Processes)	Transport and catabolism(Cellular Processes)	Development（Organismal Systems）	Nervous system（Organismal Systems）	Endocrine system（Organismal Systems）	Immune system（Organismal Systems）	Endocrine and metabolic diseases（Human Diseases）	Cancers: Specific types（Human Diseases）	Infectious diseases: Bacterial（Human Diseases）	Cancers: Overview（Human Diseases）
A0A2H1CG11	Ras family protein	13	Signal transduction（Environmental Information Processing）	Cell motility(Cellular Processes)	Cellular community(Cellular Processes)	Transport and catabolism(Cellular Processes)	Circulatory system（Organismal Systems）	Development（Organismal Systems）	Nervous system（Organismal Systems）	Endocrine system（Organismal Systems）	Immune system（Organismal Systems）	Digestive system（Organismal Systems）	Cancers: Specific types（Human Diseases）	Infectious diseases: Bacterial（Human Diseases）	Cancers: Overview（Human Diseases）
A0A2L1GGC6	14-3-3 zeta protein	5	Signal transduction（Environmental Information Processing）	Cell growth and death（Cellular Processes）	Aging（Organismal Systems）	Infectious diseases: Viral（Human Diseases）	Cancers: Overview（Human Diseases）
A0A2H1CVB5	EGF-like domain protein	4	Signal transduction（Environmental Information Processing）	Development（Organismal Systems）	Endocrine system（Organismal Systems）	Cancers: Overview（Human Diseases）
A0A2H1C686	Ras family protein	6	Signal transduction（Environmental Information Processing）	Cellular community（Cellular Processes)	Nervous system（Organismal Systems)	Immune system（Organismal Systems）	Digestive system（Organismal Systems）	Cancers: Specific types（Organismal Systems）
A0A2H1CKY1	Ras family protein	3	Signal transduction（Environmental Information Processing）	Transport and catabolism（Cellular Processes）	Digestive system（Organismal Systems）
A0A2H1CVT3	EF hand (Fragment)	12	Signal transduction（Environmental Information Processing）	Cell growth and death（Cellular Processes）	Environmental adaptation（Organismal Systems）	Sensory system（Organismal Systems）	Circulatory system（Organismal Systems）	Nervous system（Organismal Systems）	Endocrine system（Organismal Systems）	Digestive system（Organismal Systems）	Substance dependence（Human Diseases）	Neurodegenerative diseases（Human Diseases）	Cancers: Specific types（Human Diseases）	Infectious diseases: Bacterial（Human Diseases）
A0A2H1C1G4	Ras family protein	14	Signal transduction（Environmental Information Processing）	Cell motility（Cellular Processes）	Cellular community（Cellular Processes）	Transport and catabolism（Cellular Processes）	Development（Organismal Systems）	Nervous system（Organismal Systems）	Immune system（Organismal Systems）	Digestive system（Organismal Systems）	Cardiovascular diseases（Human Diseases）	Neurodegenerative diseases（Human Diseases）	Endocrine and metabolic diseases（Human Diseases）	Cancers: Specific types（Human Diseases）	Infectious diseases: Bacterial（Human Diseases）	Cancers: Overview（Human Diseases）
A0FIJ5	Cathepsin D-like aspartic protease	4	Signal transduction（Environmental Information Processing）	Cell growth and death（Cellular Processes）	Transport and catabolism（Cellular Processes）	Infectious diseases: Bacterial（Human Diseases）
A0A2H1BUB8	ADP-ribosylation factor family protein	3	Signal transduction（Environmental Information Processing）	Transport and catabolism（Cellular Processes）	Infectious diseases: Bacterial（Human Diseases）
A0A2H1CNB5	Actin	12	Signal transduction（Environmental Information Processing）	Cell motility（Cellular Processes）	Cell growth and death（Cellular Processes）	Cellular community（Cellular Processes）	Transport and catabolism（Cellular Processes）	Sensory system（Organismal Systems）	Endocrine system（Organismal Systems）	Immune system（Organismal Systems）	Cardiovascular diseases（Human Diseases）	Infectious diseases: Viral（Human Diseases）	Infectious diseases: Bacterial（Human Diseases）	Cancers: Overview（Human Diseases）
A0A2H1CBH2	MFS transporter, SP family	7	Signal transduction（Environmental Information Processing）	Endocrine system（Organismal Systems）	Digestive system（Organismal Systems）	Endocrine and metabolic diseases（Human Diseases）	Cancers: Specific types（Human Diseases）	Infectious diseases: Viral（Human Diseases）	Cancers: Overview（Human Diseases）
A0A2H1CEW6	Ras family protein	6	Signal transduction（Environmental Information Processing）	Cellular community（Cellular Processes)	Nervous system（Organismal Systems)	Immune system（Organismal Systems）	Digestive system（Organismal Systems）	Cancers: Specific types（Human Diseases）
A0A2H1C4R4	Ras family protein	1	Signal transduction（Environmental Information Processing）
A0A2H1C3P3	14-3-3 protein	5	Signal transduction（Environmental Information Processing）	Cell growth and death（Cellular Processes）	Aging（Organismal Systems）	Infectious diseases: Viral（Human Diseases）	Cancers: Overview（Human Diseases）
A0A2H1CVR1	Cofilin/tropomyosin-type actin-binding protein	4	Cell motility（Cellular Processes）	Development（Organismal Systems）	Immune system（Organismal Systems）	Infectious diseases: Bacterial（Human Diseases）
A0A2H1CU16	Gelsolin repeat protein	3	Cell motility（Cellular Processes）	Immune system（Organismal Systems）	Cancers: Overview（Human Diseases）
A0A2H1C006	Gelsolin repeat protein	3	Cell motility（Cellular Processes）	Immune system（Organismal Systems）	Cancers: Overview（Human Diseases）
A0A2H1C900	FERM central domain protein	4	Cell motility（Cellular Processes）	Immune system（Organismal Systems）	Infectious diseases: Viral（Human Diseases）	Cancers: Overview（Human Diseases）
A0A2H1CA01	Uncharacterized protein	7	Cell motility（Cellular Processes）	Cellular community（Cellular Processes)	Immune system（Organismal Systems）	Cardiovascular diseases（Human Diseases）	Immune diseases（Human Diseases）	Infectious diseases: Parasitic（Human Diseases）	Cancers: Overview（Human Diseases）
A0A2H4PKA2	Procathepsin L5 (Fragment)	5	Cell growth and death（Cellular Processes）	Transport and catabolism（Cellular Processes）	Immune system（Organismal Systems）	Immune diseases（Human Diseases）	Cancers: Overview（Human Diseases）
A0A220T1Z2	L2 procathepsin (Fragment)	5	Cell growth and death（Cellular Processes）	Transport and catabolism（Cellular Processes）	Immune system（Organismal Systems）	Immune diseases（Human Diseases）	Cancers: Overview（Human Diseases）
A0A2H1C5U8	Peptidase family C1 propeptide	4	Cell growth and death（Cellular Processes）	Transport and catabolism（Cellular Processes）	Endocrine system（Organismal Systems）	Immune system（Organismal Systems）
A0A2H1C281	Papain family cysteine protease	4	Cell growth and death（Cellular Processes）	Transport and catabolism（Cellular Processes）	Endocrine system（Organismal Systems）	Immune system（Organismal Systems）
B6DT35	Thioredoxin peroxidase	1	Cell growth and death（Cellular Processes）
B0RZ73	Tubulin alpha chain (Fragment)	4	Cell growth and death（Cellular Processes）	Cellular community（Cellular Processes)	Transport and catabolism（Cellular Processes）	Infectious diseases: Bacterial（Human Diseases）
A0A2H1C873	Papain family cysteine protease	4	Cell growth and death（Cellular Processes）	Transport and catabolism（Cellular Processes）	Endocrine system（Organismal Systems）	Immune system（Organismal Systems）
Q7KYH5	Cathepsin L	5	Cell growth and death（Cellular Processes）	Transport and catabolism（Cellular Processes）	Immune system（Organismal Systems）	Immune diseases（Human Diseases）	Cancers: Overview（Human Diseases）
A0A2H1CNZ5	Myosin head	3	Cellular community（Cellular Processes)	Circulatory system（Organismal Systems）	Cardiovascular diseases（Human Diseases）
A0A2H1CQG2	Myosin tail	3	Cellular community（Cellular Processes)	Circulatory system（Organismal Systems）	Cardiovascular diseases（Human Diseases）
B0B5H1	Tubulin beta chain	3	Cellular community（Cellular Processes)	Transport and catabolism（Cellular Processes）	Infectious diseases: Bacterial（Human Diseases）
B0B5G9	Tubulin beta chain	3	Cellular community（Cellular Processes)	Transport and catabolism（Cellular Processes）	Infectious diseases: Bacterial（Human Diseases）
A0A2H1C6R2	SNF7 family protein	1	Transport and catabolism（Cellular Processes）
A0A2H1BTJ8	Tetraspanin	2	Transport and catabolism（Cellular Processes）	Cancers: Overview（Human Diseases）
A0A2H1CUD6	Low-density lipoprotein receptor domain class A	5	Transport and catabolism（Cellular Processes）	Endocrine system（Organismal Systems）	Digestive system（Organismal Systems）	Infectious diseases: Parasitic（Human Diseases）	Infectious diseases: Viral（Human Diseases）
A0A2H1CUD2	BAR domain protein (Fragment)	1	Transport and catabolism（Cellular Processes）
A0A2H1CNR1	Peptidase C13 family protein	2	Transport and catabolism（Cellular Processes）	Immune system（Organismal Systems）
A0A2H1C6I9	BRO1-like domain protein	1	Transport and catabolism（Cellular Processes）
A0A2H1CDS8	Dynamin family protein	1	Transport and catabolism（Cellular Processes）
A0A2H1C6K4	Uncharacterized protein	1	Transport and catabolism（Cellular Processes）
A0A2H1CTF1	Uncharacterized protein	1	Transport and catabolism（Cellular Processes）
A0A2H1BR79	Ras family protein	3	Transport and catabolism（Cellular Processes）	Infectious diseases: Parasitic（Human Diseases）	Infectious diseases: Bacterial（Human Diseases）
A0A2H1C1U8	Uncharacterized protein	1	Transport and catabolism（Cellular Processes）
A0A2H1CDN6	SNF7 family protein	1	Transport and catabolism（Cellular Processes）
A0A2H1BV22	Peptidase C13 family protein	2	Transport and catabolism（Cellular Processes）	Immune system（Organismal Systems）
A0A2H1CTK8	ATPase, AAA family	1	Transport and catabolism（Cellular Processes）
A0A2H1BZM8	Ras family protein (Fragment)	1	Transport and catabolism（Cellular Processes）
A0A2H1BSG0	SNF7 family protein	1	Transport and catabolism（Cellular Processes）
A0A2H1BZ82	Uncharacterized protein	1	Transport and catabolism（Cellular Processes）
A0A2H1CTT0	Uncharacterized protein	2	Transport and catabolism（Cellular Processes）	Endocrine system（Organismal Systems）
A0A2H1CI28	Ras family protein	3	Transport and catabolism（Cellular Processes）	Excretory system（Organismal Systems）	Digestive system（Organismal Systems）
A0A2H1C772	Lysosome-associated membrane glycoprotein (Fragment)	2	Transport and catabolism（Cellular Processes）	Infectious diseases: Bacterial （Human Diseases）
A0A2H1CDG3	SNF7 family protein	1	Transport and catabolism（Cellular Processes）
A0A2H1BX53	VHS domain protein	1	Transport and catabolism（Cellular Processes）
A0A2H1BVW8	SNF7 family protein	1	Transport and catabolism（Cellular Processes）
A0A2H1CV51	Uncharacterized protein	1	Transport and catabolism（Cellular Processes）
A0A2H1C8L7	Dynein light chain	1	Excretory system（Organismal Systems）
A0A2H1C8I4	Dynein light chain	1	Excretory system（Organismal Systems）
A0A2H1BV14	RHO protein GDP dissociation inhibitor	2	Excretory system（Organismal Systems）	Nervous system（Organismal Systems）
A0A2H1C3P0	Dynein light chain	1	Excretory system（Organismal Systems）
A0A2H1CL77	C2 domain protein	1	Nervous system（Organismal Systems）
A0A0U5GJT7	Kunitz	2	Nervous system（Organismal Systems）	Neurodegenerative diseases（Human Diseases）
A0A2H1CJY6	Amidase	1	Nervous system（Organismal Systems）
A0A2H1BT72	Transporter, major intrinsic protein family protein	1	Digestive system（Organismal Systems）
A0A2H1CKG6	Ferritin	1	Digestive system（Organismal Systems）
A0A2H1CC28	Fibrillar collagen domain protein	1	Digestive system（Organismal Systems）
A0A2H1C943	Ferritin	1	Digestive system（Organismal Systems）
A0A2H1CIQ6	Ferritin	1	Digestive system（Organismal Systems）
A0A2H1CBB5	Ferritin	1	Digestive system（Organismal Systems）
A0A2H1CIR0	Ferritin	1	Digestive system（Organismal Systems）
